# Supplementary material for: Comprehensive Analysis of 1-Year-Old Female Apolipoprotein E-Deficient Mice Reveals Advanced Atherosclerosis with Vulnerable Plaque Characteristics
Source: Int J Mol Sci. 2024 Jan 22;25(2):1355. doi: 10.3390/ijms25021355 (PMC10816800; doi:10.3390/ijms25021355)
Supplement: Supplementary file 1 [file ijms-25-01355-s001.zip]

Archive with 1 entries (1 files):
- ijms-2824307-supplementary.pdf
